# Supplementary material for: Personality traits and resilience mediated by depressive symptoms in a sample of psychotherapy patients: A cross-sectional study
Source: PLoS One. 2025 Aug 6;20(8):e0327846. doi: 10.1371/journal.pone.0327846 (PMC12327615; doi:10.1371/journal.pone.0327846)
Supplement: S2 Database — (XLSX) [file pone.0327846.s002.xlsx]

## Sheet: Sheet1
Resiliencia01.1	Resiliencia02.1	Resiliencia03.1	Resiliencia04.1	Resiliencia05.1	Resiliencia06.1	Resiliencia07.1	Resiliencia08.1	Resiliencia09.1	Resiliencia10.1	Resiliencia11.1	Resiliencia12.1	Resiliencia13.1	Resiliencia14.1	Resiliencia15.1	Resiliencia16.1	Resiliencia17.1	Resiliencia18.1	Resiliencia19.1	Resiliencia20.1	Resiliencia21.1	Resiliencia22.1	Resiliencia23.1	Resiliencia24.1	Resiliencia25.1	RESILIENCIA_total.1	BDI_01.1	BDI_02.1	BDI_03.1	BDI_04.1	BDI_05.1	BDI_06.1	BDI_07.1	BDI_08.1	BDI_09.1	BDI_10.1	BDI_11.1	BDI_12.1	BDI_13.1	BDI_14.1	BDI_15.1	BDI_16.1	BDI_17.1	BDI_18.1	BDI_19.1	BDI_20.1	BDI_21.1	BDI_media.1	BAI_1	BAI_2
999	999	999	999	999	999	999	999	999	999	999	999	999	999	999	999	999	999	999	999	999	999	999	999	999	999	999	999	999	999	999	999	999	999	999	999	999	999	999	999	999	999	999	999	999	999	999	999	999	999
999	999	999	999	999	999	999	999	999	999	999	999	999	999	999	999	999	999	999	999	999	999	999	999	999	999	1	1	2	2	2	0	1	2	0	0	1	2	1	0	2	2	1	0	0	2	2	24	0	1
999	999	999	999	999	999	999	999	999	999	999	999	999	999	999	999	999	999	999	999	999	999	999	999	999	999	1	2	2	2	2	3	2	2	1	2	0	2	0	2	2	3	2	0	1	2	0	33	2	2
1	0	2	0	0	0	0	0	0	0	0	0	2	0	0	0	0	0	0	0	0	0	0	0	0	5	2	2	2	3	3	3	2	3	1	2	1	3	2	2	2	2	3	3	2	2	3	48	2	2
0	0	1	0	0	0	0	1	2	1	0	0	3	0	1	0	1	0	0	0	1	0	0	2	1	14	1	3	2	2	3	3	3	3	0	3	3	2	3	2	2	3	3	3	2	1	2	49	3	3
0	0	2	0	0	0	0	1	0	3	0	1	0	0	2	4	2	0	0	0	0	0	0	2	0	17	3	3	2	3	2	0	1	2	1	2	1	3	2	2	3	3	2	2	2	2	3	44	3	3
999	999	999	999	999	999	999	999	999	999	999	999	999	999	999	999	999	999	999	999	999	999	999	999	999	999	999	999	999	999	999	999	999	999	999	999	999	999	999	999	999	999	999	999	999	999	999	999	999	999
2	0	1	1	2	0	0	1	2	2	0	2	1	1	3	1	1	0	0	0	0	0	1	0	2	23	1	1	0	1	1	1	2	0	0	0	1	1	3	1	1	2	2	2	1	3	2	26	999	999
3	3	4	0	1	0	0	2	4	2	1	0	2	0	0	0	0	0	1	2	0	0	0	0	1	26	1	1	1	1	1	3	2	2	1	0	0	1	1	1	1	0	0	0	2	1	2	22	0	1
1	3	2	0	0	0	0	3	3	3	0	0	3	0	1	0	0	0	1	3	2	1	0	0	0	26	1	3	2	1	1	0	2	1	2	1	3	1	2	2	2	3	1	0	2	0	1	31	1	2
4	0	1	0	1	0	1	0	0	0	0	1	2	1	3	0	0	3	0	1	2	3	3	0	0	26	1	2	3	3	2	3	3	2	0	2	1	3	3	3	2	2	1	0	2	3	3	44	2	1
3	0	4	1	2	0	1	1	4	1	1	1	1	0	3	1	0	1	1	1	0	0	0	0	0	27	2	3	3	3	2	3	3	1	1	1	0	3	3	1	1	3	0	1	2	3	1	40	3	2
1	2	3	1	1	1	1	0	1	0	1	0	2	1	1	0	1	1	0	1	1	1	1	4	2	28	1	2	1	2	0	1	3	1	2	1	1	2	3	2	0	2	1	1	2	1	3	32	0	2
2	3	0	0	4	2	2	2	1	0	0	0	1	2	3	0	2	1	1	2	0	0	0	0	1	29	1	3	3	0	3	2	2	2	1	2	3	1	2	2	2	3	3	3	2	2	0	42	1	3
3	2	2	1	1	1	1	1	2	3	2	1	1	0	0	0	1	1	0	1	0	0	0	1	4	999	3	3	3	3	3	3	1	2	1	2	3	3	3	3	3	3	3	3	3	3	3	57	0	2
1	1	0	2	1	0	3	4	2	4	2	0	1	0	3	1	1	0	0	0	1	0	0	1	2	30	1	1	2	1	3	3	0	3	1	1	1	1	1	2	2	2	3	1	3	3	1	36	2	2
2	1	2	0	0	1	0	1	2	3	2	2	2	1	2	1	1	0	0	2	1	1	0	2	1	999	2	3	3	3	2	3	3	3	2	2	2	3	3	3	2	2	2	3	1	2	3	999	1	2
2	1	0	2	0	0	0	1	1	2	2	3	1	1	2	3	1	1	1	1	2	2	0	1	1	31	2	3	3	2	1	0	3	0	0	1	3	3	1	3	2	2	2	1	1	3	2	38	0	2
2	3	2	1	0	0	0	0	1	2	2	2	2	1	1	1	1	1	1	1	3	1	0	1	3	32	1	1	1	2	1	0	2	1	1	2	1	3	3	2	2	2	1	2	2	2	0	32	2	1
2	4	2	0	3	0	0	0	4	2	1	4	4	0	0	0	0	0	0	1	0	0	2	0	4	33	999	999	999	999	999	999	999	999	999	999	999	999	999	999	999	999	999	999	999	999	999	999	2	2
3	0	0	2	0	0	0	4	4	0	0	4	4	0	4	4	0	4	0	0	0	0	0	0	0	33	3	2	3	0	1	0	3	3	1	2	0	0	3	2	1	1	3	3	3	2	0	36	1	0
2	2	1	1	0	1	0	2	4	2	2	2	1	2	2	0	2	1	1	2	0	0	1	1	1	999	1	1	3	2	2	1	3	3	0	1	1	1	3	3	2	1	1	3	3	3	1	999	1	2
0	1	1	0	2	1	1	0	3	3	2	3	1	0	3	1	1	3	0	4	0	0	0	1	3	34	1	1	2	2	2	0	2	2	0	2	3	1	3	1	2	2	1	2	3	2	1	35	0	2
3	3	1	1	2	1	0	1	2	2	2	1	1	1	0	1	1	0	1	2	2	2	0	1	3	999	2	2	3	1	3	3	3	3	0	0	1	2	3	3	3	0	3	3	1	3	2	999	0	2
2	0	0	0	2	0	0	2	3	3	2	3	1	0	2	0	2	2	0	3	0	0	2	3	3	35	1	1	2	1	1	2	3	2	0	1	0	1	3	3	1	2	1	1	2	3	0	31	0	1
999	999	999	999	999	999	999	999	999	999	999	999	999	999	999	999	999	999	999	999	999	999	999	999	999	999	1	2	2	0	1	3	1	0	1	3	0	1	3	2	3	2	1	3	2	2	2	35	1	0
2	4	2	1	2	1	2	0	2	2	2	3	2	0	0	1	1	0	0	2	1	0	2	1	3	35	1	1	0	2	1	0	2	2	0	2	3	1	2	1	2	2	1	2	2	2	3	32	2	1
2	2	2	0	0	2	0	2	1	2	1	4	4	0	0	0	4	1	3	2	0	0	0	3	4	39	1	0	1	1	0	0	2	0	0	2	1	1	2	1	2	2	2	1	3	2	3	27	2	3
1	2	2	0	2	2	1	3	3	3	2	2	2	0	2	2	2	0	0	1	1	0	3	3	2	41	2	1	3	2	2	1	2	2	1	2	0	3	3	3	3	2	3	3	2	3	3	46	2	1
3	4	3	2	0	1	0	1	2	2	2	2	4	1	2	2	2	2	2	2	2	1	0	0	2	999	1	1	0	0	0	0	0	0	1	2	0	1	1	1	1	1	0	2	1	1	2	999	1	2
3	3	1	2	1	0	1	3	3	4	3	3	1	1	1	2	1	1	2	2	1	1	0	2	2	44	1	1	2	2	2	1	3	3	0	0	0	1	3	2	2	1	1	2	3	2	1	33	1	0
1	2	4	2	0	3	1	2	3	2	2	3	4	2	1	1	0	0	2	3	3	1	0	2	0	44	1	1	2	3	2	3	2	3	1	3	1	3	3	3	3	2	2	2	3	3	3	49	2	2
2	4	0	3	2	2	0	2	1	2	2	2	3	2	3	1	1	1	0	2	3	2	1	1	3	45	1	2	2	2	1	1	1	1	1	0	1	2	2	2	2	3	1	1	2	2	2	32	1	2
4	3	0	2	2	0	1	3	3	2	2	2	3	2	0	0	1	1	2	3	3	3	0	2	3	47	0	0	2	0	0	0	0	0	1	0	0	3	2	2	2	2	0	0	2	2	2	20	0	0
0	999	0	0	2	0	1	0	0	4	4	4	4	0	2	3	3	3	1	2	3	999	3	4	4	999	1	0	0	2	3	3	2	1	1	2	1	1	3	1	1	1	1	1	2	2	2	31	3	0
1	3	2	0	2	0	2	0	2	2	2	3	3	0	3	2	2	2	1	1	4	2	2	2	4	47	0	1	1	1	3	3	2	3	0	0	0	2	1	2	3	2	1	3	2	3	2	35	0	3
3	3	3	3	2	0	0	0	4	0	1	0	2	0	0	4	4	0	4	4	4	2	2	0	2	47	1	1	2	2	2	3	2	2	1	3	3	2	3	2	2	1	1	2	2	2	2	41	1	2
3	3	4	2	1	2	1	1	3	2	1	3	3	2	1	2	2	3	1	3	0	0	1	1	3	999	1	1	1	2	1	0	1	1	0	3	0	2	2	2	3	3	0	3	2	3	1	999	1	3
2	2	4	2	1	2	1	3	2	2	2	2	2	1	2	2	2	2	2	1	2	2	2	2	3	50	0	1	0	1	0	0	1	0	0	0	0	0	1	0	1	0	2	1	1	1	1	11	1	1
2	3	4	1	1	1	1	0	3	4	2	1	4	1	4	2	1	1	1	0	4	2	2	2	3	50	2	1	2	1	1	1	2	2	1	3	1	1	0	1	2	2	1	1	1	2	1	29	1	2
2	4	3	1	2	1	2	2	4	3	2	3	4	1	0	1	2	0	2	2	2	1	1	2	3	50	1	2	0	1	1	3	2	2	0	2	1	1	3	2	1	2	1	3	1	1	0	30	0	0
2	1	0	4	1	4	2	1	2	4	2	0	1	2	4	0	2	4	2	4	0	2	0	4	2	999	1	1	1	2	2	1	2	3	1	0	1	1	2	2	1	2	1	2	2	2	2	999	2	1
999	999	999	999	999	999	999	999	999	999	999	999	999	999	999	999	999	999	999	999	999	999	999	999	999	999	1	2	2	2	1	1	0	2	3	0	2	3	2	1	2	3	1	1	0	2	0	31	3	2
999	999	999	999	999	999	999	999	999	999	999	999	999	999	999	999	999	999	999	999	999	999	999	999	999	999	999	999	999	999	999	999	999	999	999	999	999	999	999	999	999	999	999	999	999	999	999	999	999	999
1	1	2	2	3	1	3	1	4	4	2	2	2	2	4	4	2	1	1	3	2	1	1	1	2	52	1	1	1	1	1	3	2	2	0	2	0	2	3	1	1	1	2	1	2	2	1	30	2	2
3	4	4	1	3	0	0	2	3	3	3	3	3	0	2	2	1	1	2	3	1	1	2	3	3	53	1	1	2	2	0	0	2	1	0	0	1	3	3	1	3	2	2	1	2	2	1	30	0	0
0	0	3	2	2	4	2	3	3	3	3	3	2	0	3	2	3	3	0	3	2	2	0	3	2	53	1	1	2	2	2	2	2	2	0	3	1	1	1	1	2	3	2	0	1	2	2	33	0	0
2	1	1	0	2	2	0	0	4	2	2	1	4	1	4	2	2	4	4	4	4	2	1	1	4	54	0	1	2	1	1	1	0	0	0	3	1	1	1	1	2	1	1	1	1	2	3	24	1	2
2	3	4	0	0	2	4	4	3	3	2	2	0	0	0	4	4	3	1	2	2	1	0	4	4	54	1	1	2	2	1	3	2	2	0	3	1	1	2	1	1	1	1	2	1	3	0	31	2	1
3	2	3	2	2	0	1	0	3	2	2	4	3	3	4	3	1	0	1	3	2	0	2	4	4	54	1	3	3	1	1	3	1	2	1	3	1	3	3	1	2	3	0	3	2	2	3	42	3	3
3	3	0	3	3	2	2	2	2	2	2	2	3	2	3	2	2	2	2	2	2	2	2	2	3	55	0	1	0	1	0	0	0	0	0	0	0	1	1	0	1	1	0	0	0	0	1	7	0	0
999	999	999	3	4	999	3	3	4	999	999	3	999	999	999	999	999	999	999	999	999	999	999	999	999	999	1	2	1	2	2	0	2	3	0	0	1	3	2	2	2	2	1	2	2	3	3	35	2	999
2	3	2	1	2	2	1	1	2	3	2	1	2	2	4	3	2	3	2	2	2	2	3	3	4	56	0	1	2	2	1	0	0	1	0	1	1	1	1	1	1	2	2	2	2	2	0	23	2	999
3	4	1	0	2	2	2	3	3	2	2	3	2	2	3	4	4	1	2	3	3	1	2	1	1	56	1	1	2	2	2	0	2	1	0	0	2	1	2	1	2	3	1	1	2	3	2	31	1	1
4	2	4	3	4	0	0	3	3	3	3	3	0	2	3	3	3	3	0	3	0	0	3	3	1	56	1	1	2	3	1	3	1	2	0	3	3	2	1	1	2	2	1	1	1	3	3	37	0	1
999	999	999	999	999	999	999	999	999	999	999	999	999	999	999	999	999	999	999	999	999	999	999	999	999	999	999	999	999	999	999	999	999	999	999	999	999	999	999	999	999	999	999	999	999	999	999	999	999	999
1	3	3	1	4	2	3	1	4	4	3	3	2	1	2	2	3	1	1	2	1	2	2	3	3	57	0	0	0	2	1	2	1	2	1	0	3	2	3	1	2	3	1	3	1	2	3	33	0	2
2	2	2	2	1	2	1	4	3	2	3	2	2	1	2	2	3	3	2	3	2	3	2	3	3	999	1	0	2	1	1	3	2	2	2	2	2	1	0	3	2	3	3	1	0	3	2	999	0	0
4	4	4	2	0	4	0	4	4	4	4	4	4	0	0	3	1	0	0	4	0	0	0	4	4	58	1	1	2	3	1	3	2	1	3	3	3	3	3	0	0	2	0	0	0	0	0	31	2	1
2	2	3	2	3	3	2	3	3	3	2	3	2	2	2	3	2	3	2	2	2	3	2	1	2	59	1	3	2	2	0	0	0	1	1	3	0	1	2	0	2	3	0	0	2	1	3	27	1	2
2	3	1	2	3	2	2	3	3	2	3	3	3	2	3	2	2	2	2	1	3	2	3	2	3	59	0	0	2	2	1	0	3	3	1	3	1	0	1	1	1	2	2	3	1	2	2	31	1	1
0	3	0	2	3	3	3	3	0	3	3	3	3	2	3	3	3	3	2	0	3	3	3	3	3	60	1	1	2	1	1	0	2	2	0	1	0	2	2	1	3	2	1	1	2	3	0	28	0	2
0	0	2	2	4	1	0	2	0	4	3	4	1	4	3	2	4	3	4	1	4	4	1	3	4	60	1	2	2	2	2	3	2	2	0	2	3	1	3	1	1	3	3	1	1	1	3	39	2	1
2	4	2	2	3	1	2	2	2	3	2	2	2	3	3	2	4	4	3	2	2	1	1	3	4	61	1	1	0	1	0	1	0	1	0	0	0	1	0	1	2	1	0	0	0	1	0	11	0	0
2	3	3	3	2	1	2	3	4	3	2	2	3	1	3	3	4	2	2	3	2	1	1	3	3	999	1	2	1	2	2	1	2	2	0	1	0	1	1	2	1	3	1	3	1	0	2	999	0	1
2	1	2	3	2	1	2	4	2	4	2	2	4	2	2	2	4	2	4	2	2	4	1	2	3	61	1	3	2	1	1	3	2	2	0	1	0	1	2	1	2	2	2	1	1	2	1	31	2	2
999	999	999	999	999	999	999	999	999	999	999	999	999	999	999	999	999	999	999	999	999	999	999	999	999	999	1	1	1	1	1	1	0	1	0	2	3	2	2	2	2	1	1	1	3	2	0	28	2	2
3	3	2	2	3	3	3	2	3	3	3	3	3	2	2	2	3	2	2	3	2	2	3	3	3	65	0	0	2	1	1	0	0	0	0	1	0	0	0	0	1	2	0	1	2	2	1	14	1	2
3	4	4	4	4	4	2	3	4	2	2	2	1	0	4	2	3	3	1	2	3	1	1	3	3	999	1	1	2	2	1	3	2	3	0	2	3	2	3	1	1	2	2	2	1	1	2	999	0	0
0	0	4	0	999	2	0	2	4	4	3	4	4	3	0	3	3	2	4	4	4	4	3	4	4	999	1	3	1	3	3	3	0	2	2	3	0	0	0	2	2	3	1	2	2	1	3	37	0	2
999	999	999	999	999	999	999	999	999	999	999	999	999	999	999	999	999	999	999	999	999	999	999	999	999	999	0	2	2	0	1	2	0	2	0	3	0	1	0	2	2	3	0	2	2	1	0	25	1	0
0	4	1	2	4	1	3	3	4	4	4	4	3	3	0	2	2	0	1	3	4	4	3	4	4	67	1	1	0	0	1	0	1	0	1	2	0	0	2	0	1	1	1	0	1	1	0	14	0	0
2	4	0	3	1	4	4	4	0	3	3	3	3	3	2	3	3	3	4	3	2	2	2	3	3	67	1	1	1	1	0	0	1	1	0	0	1	1	0	1	2	3	2	0	1	1	1	19	2	0
3	999	3	3	2	4	999	3	1	4	2	2	4	4	4	4	4	4	3	2	2	2	2	2	4	999	1	2	3	1	1	1	1	1	0	0	0	2	2	2	2	1	0	1	1	3	3	28	1	2
999	999	999	999	999	999	999	999	999	999	999	999	999	999	999	999	999	999	999	999	999	999	999	999	999	999	999	999	999	999	999	999	999	999	999	999	999	999	999	999	999	999	999	999	999	999	999	999	999	999
1	2	2	3	3	3	2	4	4	2	4	4	2	2	4	4	4	2	4	2	2	2	4	2	4	999	1	0	2	1	1	3	2	1	1	0	1	1	0	1	1	2	0	0	0	1	1	999	1	1
3	3	3	3	3	3	3	3	3	3	3	3	3	3	3	3	3	1	3	3	3	3	3	3	3	73	0	0	0	0	0	0	0	0	0	0	0	0	0	0	2	3	1	0	0	2	0	8	2	2
2	4	4	3	1	2	3	3	4	4	4	4	4	2	3	4	3	2	1	2	3	3	4	4	4	77	1	1	2	1	2	3	2	2	0	0	0	0	2	2	1	1	0	1	2	2	2	27	2	0
4	4	1	2	999	3	2	4	3	4	4	3	3	3	4	4	4	4	3	4	4	2	3	3	3	999	0	0	2	2	1	0	1	1	0	0	1	1	1	1	1	0	2	2	1	3	3	23	0	1
4	4	4	2	4	4	2	4	4	3	4	3	3	3	4	3	3	3	1	3	2	2	4	4	4	81	0	0	0	0	1	3	0	1	0	0	0	0	0	0	1	1	0	3	0	0	0	10	0	2
4	4	4	3	4	4	2	3	1	4	3	4	4	3	4	2	4	3	2	3	4	3	3	4	4	83	0	0	0	0	1	1	0	0	0	2	0	0	0	0	0	3	0	1	0	2	0	10	0	0
4	0	4	4	4	4	4	4	0	0	4	4	3	4	4	3	4	4	4	4	4	3	4	4	3	999	1	1	0	2	1	0	2	3	0	3	3	2	1	0	1	3	1	3	2	1	3	999	2	2
4	4	4	2	1	4	0	4	4	3	4	4	4	4	4	4	4	3	2	4	4	4	4	3	3	85	1	0	0	1	0	3	0	0	0	0	0	1	0	0	1	3	0	0	1	1	3	15	2	2
[truncated: 152 more columns]
